# Supplementary material for: Sclerostin blockade inhibits bone resorption through PDGF receptor signaling in osteoblast lineage cells
Source: JCI Insight. 2024 May 7;9(10):e176558. doi: 10.1172/jci.insight.176558 (PMC11141910; doi:10.1172/jci.insight.176558)
Supplement: Supporting data values [file jciinsight-9-176558-s125.xlsx]

## Sheet: Fig. 1B
Pdgfra expression
	Osx-Cre	Pdgfr cKO
	1.20877	0.630126
	1.02196	0.493567
	0.872017	0.584587
	0.904562	0.42835
	0.992691	0.680538
Pdgfrb expression
	Osx-Cre	Pdgfr cKO
	0.815843	0.580467
	1.13203	0.606734
	0.962386	0.708487
	0.901449	0.612858
	1.18829	0.488025

## Sheet: Fig. 1C
Ct.BV (mm3)
	Osx-Cre				Pdgfr cKO
	Veh 2w	Scl-Ab 2w	Veh 6w	Scl-Ab 6w	Veh 2w	Scl-Ab 2w	Veh 6w	Scl-Ab 6w
	0.374	0.4714	0.4394	0.6388	0.4191	0.4474	0.3909	0.6053
	0.3857	0.4577	0.4854	0.6152	0.4112	0.4977	0.4592	0.6555
	0.429	0.4549	0.4525	0.6644	0.4327	0.4801	0.3806	0.4855
	0.4107	0.4666	0.4326	0.5918	0.366	0.4596	0.3986	0.6017
	0.4058	0.4571	0.4462	0.6086	0.3834	0.4992	0.3918	0.5943
	0.4502	0.4927			0.4538	0.4485
Ct.Th (µm)
	Osx-Cre				Pdgfr cKO
	Veh 2w	Scl-Ab 2w	Veh 6w	Scl-Ab 6w	Veh 2w	Scl-Ab 2w	Veh 6w	Scl-Ab 6w
	196	220	213	290	210	228	196	277
	194	223	224	303	211	249	222	305
	218	228	214	300	214	237	189	260
	222	216	208	284	199	244	204	286
	220	229	206	302	202	249	202	290
	218	256			222	246

## Sheet: Fig. 1D
Tb.BV/TV (%)
	Osx-Cre				Pdgfr cKO
	Veh 2w	Scl-Ab 2w	Veh 6w	Scl-Ab 6w	Veh 2w	Scl-Ab 2w	Veh 6w	Scl-Ab 6w
	14.72	40.14	18.52	44.95	17.44	37.71	13.03	52.57
	16.95	40.95	26	47.67	19.53	47.36	24.06	64.25
	22.67	33.47	16.46	52.52	20.89	44.39	20.47	58.03
	19.12	31.24	15.02	48.76	14.38	56.6	17.77	56.48
	17.93	34.34	12.55	54.87	19.69	49.06	16.92	56.97
	19.98	32.79			21.86	39.96
Tb.Th (µm)
	Osx-Cre				Pdgfr cKO
	Veh 2w	Scl-Ab 2w	Veh 6w	Scl-Ab 6w	Veh 2w	Scl-Ab 2w	Veh 6w	Scl-Ab 6w
	50.4	73	50.6	91.4	48.2	77.3	45.2	93.2
	50.5	73.6	64.2	100.5	52.8	90	57.9	127.2
	56.1	72.5	52.4	106.6	53.7	82.7	54.3	102.8
	52.6	68.5	49.6	102.7	49	85.6	49.5	103.4
	51.9	66.9	44.6	110.7	47.8	87.6	49.4	105.5
	56.7	67.3			51.3	77.6
Tb.N (mm-1)
	Osx-Cre				Pdgfr cKO
	Veh 2w	Scl-Ab 2w	Veh 6w	Scl-Ab 6w	Veh 2w	Scl-Ab 2w	Veh 6w	Scl-Ab 6w
	4.5727	6.4424	4.8081	5.7618	5.4779	5.9342	4.7252	6.768
	5.2438	6.6845	5.1701	5.4814	5.334	6.2967	5.3664	6.5814
	5.3817	5.8706	4.6104	5.6777	5.4616	6.2135	5.0136	6.4503
	5.3301	5.8223	4.7969	5.5989	4.8179	7.5821	5.1603	6.3702
	5.2279	6.2677	4.74	5.947	6.1618	6.5885	5.021	6.601
	4.931	5.9759			5.9965	6.0525

## Sheet: Fig. 1E
Tb.BFR (µm/d)
	Osx-Cre				Pdgfr cKO
	Veh 2w	Scl-Ab 2w	Veh 6w	Scl-Ab 6w	Veh 2w	Scl-Ab 2w	Veh 6w	Scl-Ab 6w
	0.68	0.98	0.47	0.75	0.48	1.74	0.6	0.47
	0.71	1.36	0.3	0.52	0.72	1.65	0.61	0.41
	0.65	1.29	0.53	0.73	0.66	1.52	0.47	0.53
	0.48	1.05	0.73	0.81	0.59	1.67	0.57	0.43
	0.59	1.07	0.75	0.79	0.62	1.51	0.49	0.73
	0.51	1.35			0.42	2.09
MS/BS (%)
	Osx-Cre				Pdgfr cKO
	Veh 2w	Scl-Ab 2w	Veh 6w	Scl-Ab 6w	Veh 2w	Scl-Ab 2w	Veh 6w	Scl-Ab 6w
	40	50	35	41	43	76	42	36
	53	58	24	30	47	74	51	24
	46	49	34	36	41	93	36	44
	32	50	40	42	46	70	39	30
	44	50	46	51	37	73	28	48
	37	56			43	90

## Sheet: Fig. 1F
Serum [PINP] (ng/mL)
	Osx-Cre				Pdgfr cKO
	Veh 2w	Scl-Ab 2w	Veh 6w	Scl-Ab 6w	Veh 2w	Scl-Ab 2w	Veh 6w	Scl-Ab 6w
	40.05	64.08	21.99	35.14	35.02	65.23	20.25	20.49
	32.49	38.36	38.22	38.63	20.37	61.32	26.19	36.64
	44.4	49.85	20.31	51.25	19.18	60.52	41.53	41.23
	24.2	55.84	25.45	32.27	34.78	57.74	22.12	33.84
	27.74	53.15	33.72	34.42	33.38	52.93	22.33	47.38
	33.15	58.24			36.38	74.29

## Sheet: Fig. 2A
Wisp1 expression
	2 weeks of treatment
	Osx-Cre		Pdgfr cKO
	Veh	Scl-Ab	Veh	Scl-Ab
	1.10718	1.75122	0.93948	1.68566
	1.16284	1.39075	1.33482	2.62545
	1.02144	1.34022	1.02903	1.58667
	0.9154	1.60799	1.39572	1.90628
	1.11746	1.41346	0.618721	2.63633
	0.675675	1.30174	0.820996	1.6006
	6 weeks of treatment
	Osx-Cre		Pdgfr cKO
	Veh	Scl-Ab	Veh	Scl-Ab
	1.38008	1.22481	1.97588	0.39484
	0.894755	1.3762	0.740755	1.84589
	0.886717	1.70202	0.750066	1.21132
	1.02394	0.843725	1.14802	1.45044
	0.814509	1.4754	1.09375	1.47667

## Sheet: Fig. 2B
Twist1 expression
	2 weeks of treatment
	Osx-Cre		Pdgfr cKO
	Veh	Scl-Ab	Veh	Scl-Ab
	1.10519	2.30271	1.10097	1.67125
	1.06181	1.29968	0.713132	2.19551
	1.32821	1.49346	0.912184	2.29448
	0.894625	1.98196	0.685037	1.81454
	0.989241	1.55577	0.853467	2.10974
	0.620916	1.3548	0.717166	1.43314
	6 weeks of treatment
	Osx-Cre		Pdgfr cKO
	Veh	Scl-Ab	Veh	Scl-Ab
	1.38677	1.35987	1.38975	0.613714
	0.827162	1.79054	0.669695	1.19559
	0.854652	1.73459	0.625918	1.52779
	1.1178	0.976795	1.23548	1.01651
	0.81361	1.81819	0.794613	1.3097

## Sheet: Fig. 2C
Sost expression
	2 weeks of treatment
	Osx-Cre		Pdgfr cKO
	Veh	Scl-Ab	Veh	Scl-Ab
	0.645147	1.30082	1.40192	1.07454
	1.68408	0.77667	0.885203	2.08497
	1.0404	1.38208	1.09405	0.921395
	0.783847	1.14946	0.713564	0.875998
	1.13219	1.35165	1.52011	2.29641
	0.714325	1.10742	0.323919	1.65295
	6 weeks of treatment
	Osx-Cre		Pdgfr cKO
	Veh	Scl-Ab	Veh	Scl-Ab
	1.29664	1.73433	2.10903	1.9939
	0.935351	1.74777	0.578929	3.29444
	0.851594	3.26874	0.672159	1.5922
	0.853279	2.60631	1.05223	2.24253
	1.06313	1.75067	1.24404	2.7057

## Sheet: Fig. 2D
Dkk1 expression
	2 weeks of treatment
	Osx-Cre		Pdgfr cKO
	Veh	Scl-Ab	Veh	Scl-Ab
	0.911172	1.61341	0.791036	1.73286
	1.17208	1.98576	0.578382	1.66641
	0.717206	1.39038	0.996159	1.41995
	1.12097	1.69267	1.07694	2.05921
	1.00813	1.57352	1.27656	1.86624
	1.07044	1.25955	0.921427	1.46166
	6 weeks of treatment
	Osx-Cre		Pdgfr cKO
	Veh	Scl-Ab	Veh	Scl-Ab
	1.29664	1.73433	1.2632	1.9939
	0.935351	1.74777	0.578929	2.16666
	0.851594	2.14097	0.672159	1.5922
	0.853279	2.60631	1.05223	2.24253
	1.06313	1.75067	1.24404	2.7057

## Sheet: Fig. 2E
Wnt1 expression
	2 weeks of treatment
	Osx-Cre		Pdgfr cKO
	Veh	Scl-Ab	Veh	Scl-Ab
	0.79831	0.212317	0.781861	0.493788
	1.17361	0.588091	0.603401	0.381094
	1.36983	0.645841	0.634283	0.155799
	0.951691	0.244863	1.12881	0.578951
	1.03211	0.19719	0.59267	0.321202
	0.674448	0.237768	0.775066	0.422843
	6 weeks of treatment
	Osx-Cre		Pdgfr cKO
	Veh	Scl-Ab	Veh	Scl-Ab
	1.45227	0.473439	1.15281	0.329844
	0.862445	0.357485	0.677252	0.632588
	0.934122	0.630066	0.625699	0.284982
	1.22424	0.606595	0.755763	0.41932
	0.526923	0.265821	1.04584	0.440132

[truncated: 38 more sheets: Fig. 2F, Fig. 3A, Fig. 3B, Fig. 3C, Fig. 3D, Fig. 3E, Fig. 3F, Fig. 3G, Fig. 3H, Fig. 4A, Fig. 4B, Fig. 4C, Fig. 4D, Fig. 4E, Fig. 5A, Fig. 5B, Fig. 5C, Fig. 5D, Fig. 5E, Fig. 5F …]
